# Supplementary material for: Species Diversity in the Parasitoid Genus Asobara (Hymenoptera: Braconidae) from the Native Area of the Fruit Fly Pest Drosophila suzukii (Diptera: Drosophilidae)
Source: PLoS One. 2016 Feb 3;11(2):e0147382. doi: 10.1371/journal.pone.0147382 (PMC4739611; doi:10.1371/journal.pone.0147382)
Supplement: S1 Table — (XLS) [file pone.0147382.s001.xls]

## Sheet: S1 Table
S1 Table. Uncorrected p-distance (number of base differences per site) between COI sequences of Asobara species.
	2	3	4	5	6	7	8	9	10	11	12	13	14	15	16	17	18	19	20	21	22	23	24	25	26	27	28	29	30	31	32	33	34	35	36	37	38	39	40	41	42	43	44	45	46	47	48	49	50
A._sp_KG1_aff._leveri_AB920755_Japan_{A._aff._leveri}
A._sp_KG1_aff._leveri_AB920754_Japan_{A._aff._leveri}	0
A._brevicauda_Dsz066_South_Korea_{A._brevicauda}	0.128878	0.131894
A._citri_JQ808423_Cote_d_Ivoire_{A._citri}	0.116945	0.119904	0.137441
A._elongata_Dsz048_Yunnan-China_{A._elongata}	0.193317	0.196643	0.180095	0.180124
A._japonica_Dsz069_South_Korea_{A._japonica}	0.188544	0.189448	0.161137	0.184834	0.109005
A._japonica_Dsz070_South_Korea_{A._japonica}	0.186158	0.189448	0.156398	0.180095	0.106635	0.00947867
A._japonica_Dsz071_South_Korea_{A._japonica}	0.185366	0.185366	0.153659	0.173171	0.1	0.00487805	0
A._japonica_Dsz068_South_Korea_{A._japonica}	0.186158	0.189448	0.156398	0.180095	0.106635	0.00947867	0	0
A._japonica_Dsz018_South_Korea_{A._japonica}	0.183771	0.18705	0.154028	0.177725	0.104265	0.007109	0.00236967	0	0.00236967
A._japonica_Dsz017_South_Korea_{A._japonica}	0.189781	0.189781	0.158151	0.177616	0.0997567	0.00973236	0.00486618	0.00243902	0.00486618	0.00486618
A._japonica_Dsz067_South_Korea_{A._japonica}	0.181384	0.182254	0.151659	0.175355	0.101896	0.0118483	0.007109	0	0.007109	0.00473934	0.00486618
A._japonica_Dsz024_South_Korea_{A._japonica}	0.181384	0.184652	0.154028	0.167702	0.106977	0.0118483	0.007109	0	0.007109	0.00473934	0.00486618	0.00473934
A._japonica_Dsz072_South_Korea_{A._japonica}	0.185366	0.185366	0.153659	0.173171	0.1	0.00487805	0	0	0	0	0.00243902	0	0
A._japonica_Dsz080_South_Korea_{A._japonica}	0.182927	0.182927	0.156098	0.170732	0.102439	0.00731707	0.00243902	0.00243902	0.00243902	0.00243902	0.00487805	0.00243902	0.00243902	0.00243902
A._japonica_Dsz079_South_Korea_{A._japonica}	0.181384	0.182254	0.151659	0.175355	0.101896	0.0118483	0.007109	0	0.007109	0.00473934	0.00486618	0	0.00473934	0	0.00243902
A._japonica_Dsz081_South_Korea_{A._japonica}	0.187348	0.187348	0.155718	0.175182	0.10219	0.00729927	0.00243309	0	0.00243309	0.00243309	0.00243309	0.00243309	0.00243309	0	0.00243902	0.00243309
A._japonica_JQ808424_Japan_{A._japonica}	0.181384	0.184652	0.154028	0.167488	0.111658	0.014218	0.00947867	0.00243902	0.00947867	0.007109	0.00729927	0.007109	0.00164204	0.00243902	0.00487805	0.007109	0.00486618
A._japonica_Dsz082_South_Korea_{A._japonica}	0.187348	0.187348	0.158151	0.177616	0.104623	0.00973236	0.00486618	0.00243902	0.00486618	0.00486618	0.00729927	0.00486618	0.00486618	0.00243902	0.00487805	0.00486618	0.00486618	0.00729927
A._japonica_Dsz074_South_Korea_{A._japonica}	0.187348	0.187348	0.155718	0.175182	0.10219	0.00729927	0.00243309	0	0.00243309	0.00243309	0.00243309	0.00243309	0.00243309	0	0.00243902	0.00243309	0	0.00486618	0.00486618
A._japonica_Dsz073_South_Korea_{A._japonica}	0.184915	0.186893	0.15534	0.174757	0.101942	0.00485437	0	0	0	0	0.00486618	0.00242718	0	0	0.00243902	0.00242718	0.00243309	0.00242718	0.00486618	0.00243309
A._japonica_Dsz076_South_Korea_{A._japonica}	0.184915	0.186893	0.15534	0.174757	0.101942	0.00485437	0	0	0	0	0.00486618	0.00242718	0	0	0.00243902	0.00242718	0.00243309	0.00242718	0.00486618	0.00243309	0
A._japonica_Dsz078_South_Korea_{A._japonica}	0.184915	0.184915	0.153285	0.172749	0.0997567	0.00486618	0	0	0	0	0.00486618	0	0	0	0.00243902	0	0.00243309	0.00243309	0.00486618	0.00243309	0	0
A._japonica_Dsz077_South_Korea_{A._japonica}	0.184915	0.186893	0.15534	0.174757	0.101942	0.00485437	0	0	0	0	0.00486618	0.00242718	0	0	0.00243902	0.00242718	0.00243309	0.00242718	0.00486618	0.00243309	0	0	0
A._japonica_AB456706_Japan_{A._japonica}	0.178998	0.182254	0.151659	0.166149	0.108527	0.014218	0.00947867	0.00243902	0.00947867	0.007109	0.00729927	0.007109	0.00155039	0.00243902	0.00487805	0.007109	0.00486618	0.00328407	0.00729927	0.00486618	0.00242718	0.00242718	0.00243309	0.00242718
A._japonica_AB456696_Japan_{A._japonica}	0.181384	0.184652	0.154028	0.167702	0.106977	0.0118483	0.007109	0	0.007109	0.00473934	0.00486618	0.00473934	0.00155039	0	0.00243902	0.00473934	0.00243309	0.00328407	0.00486618	0.00243309	0	0	0	0	0.00310078
A._japonica_AB456695_Japan_{A._japonica}	0.181384	0.184652	0.156398	0.169255	0.106977	0.014218	0.00947867	0.00243902	0.00947867	0.007109	0.00729927	0.007109	0.00155039	0.00243902	0.00487805	0.007109	0.00486618	0.00328407	0.00729927	0.00486618	0.00242718	0.00242718	0.00243309	0.00242718	0.00310078	0.00310078
A._japonica_AB456698_Japan_{A._japonica}	0.181384	0.184652	0.154028	0.167702	0.108527	0.014218	0.00947867	0.00243902	0.00947867	0.007109	0.00729927	0.007109	0.00155039	0.00243902	0.00487805	0.007109	0.00486618	0	0.00729927	0.00486618	0.00242718	0.00242718	0.00243309	0.00242718	0.00310078	0.00310078	0.00310078
A._japonica_AB456697_Japan_{A._japonica}	0.178998	0.182254	0.151659	0.166149	0.105426	0.014218	0.00947867	0.00243902	0.00947867	0.007109	0.00729927	0.007109	0.00155039	0.00243902	0.00487805	0.007109	0.00486618	0.00328407	0.00729927	0.00486618	0.00242718	0.00242718	0.00243309	0.00242718	0.00310078	0.00310078	0.00310078	0.00310078
A._japonica_AB456694_Japan_{A._japonica}	0.183771	0.18705	0.151659	0.167702	0.108527	0.014218	0.00947867	0.00243902	0.00947867	0.007109	0.00729927	0.007109	0.00155039	0.00243902	0.00487805	0.007109	0.00486618	0.00328407	0.00729927	0.00486618	0.00242718	0.00242718	0.00243309	0.00242718	0.00310078	0.00310078	0.00310078	0.00310078	0.00310078
A._japonica_AB456691_Japan_{A._japonica}	0.181384	0.184652	0.154028	0.167702	0.106977	0.0118483	0.007109	0	0.007109	0.00473934	0.00486618	0.00473934	0	0	0.00243902	0.00473934	0.00243309	0.00164204	0.00486618	0.00243309	0	0	0	0	0.00155039	0.00155039	0.00155039	0.00155039	0.00155039	0.00155039
A._japonica_AB456690_Japan_{A._japonica}	0.174224	0.177458	0.161137	0.166149	0.110078	0.0545024	0.049763	0.0414634	0.049763	0.0473934	0.0462287	0.0450237	0.0403101	0.0414634	0.0439024	0.0450237	0.0437956	0.0394089	0.0462287	0.0437956	0.0436893	0.0436893	0.0413625	0.0436893	0.0418605	0.0418605	0.0418605	0.0418605	0.0387597	0.0418605	0.0403101
A._japonica_AB456693_Japan_{A._japonica}	0.183771	0.18705	0.156398	0.169255	0.108527	0.014218	0.00947867	0.00243902	0.00947867	0.007109	0.00729927	0.007109	0.00155039	0.00243902	0.00487805	0.007109	0.00486618	0.00328407	0.00729927	0.00486618	0.00242718	0.00242718	0.00243309	0.00242718	0.00310078	0.00310078	0.00310078	0.00310078	0.00310078	0.00310078	0.00155039	0.0418605
A._japonica_AB456692_Japan_{A._japonica}	0.186158	0.189448	0.154028	0.169255	0.110078	0.0165877	0.0118483	0.00487805	0.0118483	0.00947867	0.00973236	0.00947867	0.00465116	0.00487805	0.00731707	0.00947867	0.00729927	0.00656814	0.00973236	0.00729927	0.00485437	0.00485437	0.00486618	0.00485437	0.00620155	0.00620155	0.00620155	0.00620155	0.00620155	0.00310078	0.00465116	0.0418605	0.00620155
A._japonica_AB456699_Japan_{A._japonica}	0.181384	0.184652	0.154028	0.167702	0.108527	0.014218	0.00947867	0.00243902	0.00947867	0.007109	0.00729927	0.007109	0.00155039	0.00243902	0.00487805	0.007109	0.00486618	0	0.00729927	0.00486618	0.00242718	0.00242718	0.00243309	0.00242718	0.00310078	0.00310078	0.00310078	0	0.00310078	0.00310078	0.00155039	0.0418605	0.00310078	0.00620155
A._japonica_AB456703_Japan_{A._japonica}	0.181384	0.184652	0.154028	0.167702	0.106977	0.0118483	0.007109	0	0.007109	0.00473934	0.00486618	0.00473934	0	0	0.00243902	0.00473934	0.00243309	0.00164204	0.00486618	0.00243309	0	0	0	0	0.00155039	0.00155039	0.00155039	0.00155039	0.00155039	0.00155039	0	0.0403101	0.00155039	0.00465116	0.00155039
A._japonica_AB456702_Japan_{A._japonica}	0.181384	0.184652	0.154028	0.167702	0.105426	0.0118483	0.007109	0	0.007109	0.00473934	0.00486618	0.00473934	0.00155039	0	0.00243902	0.00473934	0.00243309	0.00164204	0.00486618	0.00243309	0	0	0	0	0.00310078	0.00310078	0.00310078	0.00310078	0.00310078	0.00310078	0.00155039	0.0387597	0.00310078	0.00620155	0.00310078	0.00155039
A._japonica_AB456705_Japan_{A._japonica}	0.178998	0.182254	0.151659	0.166149	0.108527	0.014218	0.00947867	0.00243902	0.00947867	0.007109	0.00729927	0.007109	0.00155039	0.00243902	0.00487805	0.007109	0.00486618	0.00328407	0.00729927	0.00486618	0.00242718	0.00242718	0.00243309	0.00242718	0	0.00310078	0.00310078	0.00310078	0.00310078	0.00310078	0.00155039	0.0418605	0.00310078	0.00620155	0.00310078	0.00155039	0.00310078
A._japonica_AB456704_Japan_{A._japonica}	0.181384	0.184652	0.154028	0.167702	0.108527	0.014218	0.00947867	0.00243902	0.00947867	0.007109	0.00729927	0.007109	0.00155039	0.00243902	0.00487805	0.007109	0.00486618	0	0.00729927	0.00486618	0.00242718	0.00242718	0.00243309	0.00242718	0.00310078	0.00310078	0.00310078	0	0.00310078	0.00310078	0.00155039	0.0418605	0.00310078	0.00620155	0	0.00155039	0.00310078	0.00310078
A._japonica_AB456701_Japan_{A._japonica}	0.181384	0.184652	0.154028	0.167702	0.105426	0.0118483	0.007109	0	0.007109	0.00473934	0.00486618	0.00473934	0.00155039	0	0.00243902	0.00473934	0.00243309	0.00164204	0.00486618	0.00243309	0	0	0	0	0.00310078	0.00310078	0.00310078	0.00310078	0.00310078	0.00310078	0.00155039	0.0387597	0.00310078	0.00620155	0.00310078	0.00155039	0	0.00310078	0.00310078
A._japonica_AB456700_Japan_{A._japonica}	0.181384	0.184652	0.154028	0.167702	0.105426	0.0118483	0.007109	0	0.007109	0.00473934	0.00486618	0.00473934	0.00155039	0	0.00243902	0.00473934	0.00243309	0.00164204	0.00486618	0.00243309	0	0	0	0	0.00310078	0.00310078	0.00310078	0.00310078	0.00310078	0.00310078	0.00155039	0.0387597	0.00310078	0.00620155	0.00310078	0.00155039	0	0.00310078	0.00310078	0
A._leveri_Dsz084_South_Korea_{A._leveri}	0.11804	0.123853	0.135071	0.120853	0.180095	0.163507	0.161137	0.158537	0.161137	0.158768	0.163017	0.156398	0.158768	0.158537	0.156098	0.156398	0.160584	0.161137	0.160584	0.160584	0.160194	0.160194	0.158151	0.160194	0.156398	0.158768	0.161137	0.161137	0.156398	0.161137	0.158768	0.163507	0.161137	0.163507	0.161137	0.158768	0.158768	0.156398	0.161137	0.158768	0.158768
A._leveri_Dsz021_South_Korea_{A._leveri}	0.138272	0.138958	0.14951	0.132353	0.181373	0.164216	0.166667	0.161616	0.166667	0.164216	0.163728	0.164216	0.159314	0.161616	0.159091	0.164216	0.163728	0.161765	0.163728	0.163728	0.160804	0.160804	0.161209	0.160804	0.159314	0.159314	0.161765	0.161765	0.156863	0.161765	0.159314	0.169118	0.161765	0.161765	0.161765	0.159314	0.159314	0.159314	0.161765	0.159314	0.159314	0.0171569
A._leveri_Dsz022_South_Korea_{A._leveri}	0.128713	0.131841	0.142506	0.125307	0.174447	0.162162	0.159705	0.156962	0.159705	0.157248	0.159091	0.157248	0.152334	0.156962	0.15443	0.157248	0.159091	0.154791	0.159091	0.159091	0.156171	0.156171	0.156566	0.156171	0.152334	0.152334	0.154791	0.154791	0.149877	0.154791	0.152334	0.162162	0.154791	0.154791	0.154791	0.152334	0.152334	0.152334	0.154791	0.152334	0.152334	0.00982801	0.00982801
A._leveri_Dsz023_South_Korea_{A._leveri}	0.15122	0.15122	0.158537	0.141463	0.195122	0.178049	0.17561	0.17561	0.17561	0.17561	0.17561	0.17561	0.17561	0.17561	0.173171	0.17561	0.17561	0.178049	0.17561	0.17561	0.17561	0.17561	0.17561	0.17561	0.173171	0.17561	0.178049	0.178049	0.173171	0.178049	0.17561	0.182927	0.178049	0.178049	0.178049	0.17561	0.17561	0.173171	0.178049	0.17561	0.17561	0.0292683	0.0151515	0.0126582
A._leveri_Dsz020_South_Korea_{A._leveri}	0.120267	0.126147	0.13981	0.125592	0.184834	0.158768	0.151659	0.156098	0.151659	0.154028	0.160584	0.158768	0.158768	0.156098	0.153659	0.158768	0.158151	0.161137	0.158151	0.158151	0.15534	0.15534	0.155718	0.15534	0.156398	0.158768	0.161137	0.161137	0.156398	0.161137	0.158768	0.168246	0.161137	0.163507	0.161137	0.158768	0.158768	0.156398	0.161137	0.158768	0.158768	0.00847458	0.0196078	0.012285	0.0268293
A._sp._TS1_AB920772_Japan_{A._leveri}	0.119639	0.122402	0.137681	0.120773	0.188406	0.164251	0.164251	0.158537	0.164251	0.161836	0.163017	0.157005	0.15942	0.158537	0.156098	0.157005	0.160584	0.161836	0.160584	0.160584	0.160194	0.160194	0.158151	0.160194	0.157005	0.15942	0.161836	0.161836	0.157005	0.161836	0.15942	0.166667	0.161836	0.164251	0.161836	0.15942	0.15942	0.157005	0.161836	0.15942	0.15942	0.0157303	0.025	0.0200501	0.0390244	0.0179775
A._sp._TS1_AB920770_Japan_{A._leveri}	0.132275	0.132979	0.141732	0.136915	0.180243	0.173228	0.170604	0.165312	0.170604	0.167979	0.167568	0.16273	0.15078	0.165312	0.162602	0.16273	0.167568	0.149648	0.167568	0.167568	0.167116	0.167116	0.164865	0.167116	0.15078	0.149047	0.152513	0.152513	0.149047	0.152513	0.15078	0.154246	0.152513	0.154246	0.152513	0.15078	0.15078	0.15078	0.152513	0.15078	0.15078	0.0183727	0.0262467	0.0209974	0.0271003	0.023622	0.00268097
A._leveri_DSZ016_South_Korea_{A._leveri}	0.133995	0.134663	0.140394	0.136439	0.181364	0.172414	0.169951	0.164975	0.169951	0.167488	0.167089	0.162562	0.14975	0.164975	0.162437	0.162562	0.167089	0.148398	0.167089	0.167089	0.166667	0.166667	0.164557	0.166667	0.14975	0.148087	0.151414	0.151414	0.148087	0.151414	0.14975	0.154742	0.151414	0.153078	0.151414	0.14975	0.14975	0.14975	0.151414	0.14975	0.14975	0.0221675	0.0320197	0.0246305	0.035533	0.0270936	0.0301508	0.0260417
A._sp._TS1_AB920773_Japan_{A._leveri}	0.11991	0.12156	0.137441	0.122931	0.189125	0.165877	0.163507	0.158537	0.163507	0.161137	0.163017	0.156398	0.158392	0.158537	0.156098	0.156398	0.160584	0.160757	0.160584	0.160584	0.160194	0.160194	0.158151	0.160194	0.156028	0.158392	0.160757	0.160757	0.156028	0.160757	0.158392	0.165485	0.160757	0.163121	0.160757	0.158392	0.158392	0.156028	0.160757	0.158392	0.158392	0.0179775	0.0269608	0.019656	0.0390244	0.0202247	0	0.0052356	0.031941
A._mesocauda_Dsz058_Yunnan-China_{A._mesocauda}	0.102871	0.103365	0.140143	0.115086	0.173913	0.173397	0.173397	0.163814	0.173397	0.171021	0.168293	0.168646	0.139752	0.163814	0.161369	0.168646	0.165854	0.141447	0.168293	0.165854	0.16545	0.16545	0.163415	0.16545	0.138199	0.139752	0.139752	0.139752	0.138199	0.141304	0.139752	0.150621	0.141304	0.141304	0.139752	0.139752	0.139752	0.138199	0.139752	0.139752	0.139752	0.135392	0.144608	0.140049	0.151589	0.140143	0.130751	0.129983	0.136439
A._mesocauda_Dsz056_Yunnan-China_{A._mesocauda}	0.114558	0.115108	0.13981	0.113354	0.170543	0.177725	0.177725	0.168293	0.177725	0.175355	0.172749	0.172986	0.142636	0.168293	0.165854	0.172986	0.170316	0.146141	0.172749	0.170316	0.169903	0.169903	0.167883	0.169903	0.141085	0.141085	0.142636	0.142636	0.141085	0.144186	0.142636	0.151938	0.144186	0.147287	0.142636	0.142636	0.142636	0.141085	0.142636	0.142636	0.142636	0.137441	0.147059	0.142506	0.156098	0.14218	0.13285	0.124783	0.129784
A._mesocauda_Dsz052_Yunnan-China_{A._mesocauda}	0.0946602	0.094431	0.133172	0.11138	0.186441	0.16707	0.162228	0.158537	0.162228	0.162228	0.163017	0.157385	0.159806	0.158537	0.156098	0.157385	0.160584	0.159806	0.163017	0.160584	0.160194	0.160194	0.158151	0.160194	0.157385	0.159806	0.159806	0.159806	0.157385	0.162228	0.159806	0.16707	0.162228	0.164649	0.159806	0.159806	0.159806	0.157385	0.159806	0.159806	0.159806	0.125908	0.135338	0.128141	0.143902	0.125908	0.121065	0.126344	0.133501
A._mesocauda_Dsz061_Yunnan-China_{A._mesocauda}	0.126492	0.127098	0.154028	0.121118	0.170543	0.189573	0.189573	0.180488	0.189573	0.187204	0.184915	0.184834	0.150388	0.180488	0.178049	0.184834	0.182482	0.154351	0.184915	0.182482	0.182039	0.182039	0.180049	0.182039	0.148837	0.148837	0.150388	0.150388	0.148837	0.151938	0.150388	0.156589	0.151938	0.153488	0.150388	0.150388	0.150388	0.148837	0.150388	0.150388	0.150388	0.149289	0.154412	0.149877	0.160976	0.154028	0.144928	0.129983	0.134775
A._mesocauda_Dsz060_Yunnan-China_{A._mesocauda}	0.124105	0.1247	0.161137	0.127329	0.172093	0.187204	0.187204	0.178049	0.187204	0.184834	0.182482	0.182464	0.148837	0.178049	0.17561	0.182464	0.180049	0.151067	0.182482	0.180049	0.179612	0.179612	0.177616	0.179612	0.150388	0.148837	0.148837	0.148837	0.147287	0.150388	0.148837	0.15969	0.150388	0.148837	0.148837	0.148837	0.148837	0.150388	0.148837	0.148837	0.148837	0.149289	0.144608	0.140049	0.156098	0.154028	0.149758	0.129983	0.136439
A._mesocauda_DSZ059_Yunnan-China_{A._mesocauda}	0.115282	0.115903	0.146277	0.120401	0.165275	0.194149	0.194149	0.184066	0.194149	0.191489	0.186301	0.18883	0.15025	0.184066	0.181319	0.18883	0.186301	0.152753	0.189041	0.186301	0.185792	0.185792	0.183562	0.185792	0.15025	0.15025	0.148581	0.15025	0.148581	0.15192	0.15025	0.160267	0.15192	0.15025	0.15025	0.15025	0.15025	0.15025	0.15025	0.15025	0.15025	0.143617	0.148936	0.151596	0.151099	0.151596	0.144022	0.136364	0.140105
A._mesocauda_Dsz051_Yunnan-China_{A._mesocauda}	0.114558	0.115108	0.13981	0.113354	0.170543	0.177725	0.177725	0.168293	0.177725	0.175355	0.172749	0.172986	0.142636	0.168293	0.165854	0.172986	0.170316	0.146141	0.172749	0.170316	0.169903	0.169903	0.167883	0.169903	0.141085	0.141085	0.142636	0.142636	0.141085	0.144186	0.142636	0.151938	0.144186	0.147287	0.142636	0.142636	0.142636	0.141085	0.142636	0.142636	0.142636	0.137441	0.147059	0.142506	0.156098	0.14218	0.13285	0.124783	0.129784
A._mesocauda_Dsz012_Yunnan-China_{A._mesocauda}	0.129442	0.130102	0.146096	0.117932	0.162903	0.186398	0.186398	0.176623	0.186398	0.183879	0.178756	0.18136	0.146774	0.176623	0.174026	0.18136	0.178756	0.150685	0.181347	0.178756	0.178295	0.178295	0.176166	0.178295	0.146774	0.145161	0.148387	0.146774	0.145161	0.148387	0.146774	0.158065	0.148387	0.15	0.146774	0.146774	0.146774	0.146774	0.146774	0.146774	0.146774	0.148615	0.151134	0.146096	0.150649	0.156171	0.1491	0.131944	0.138514
A._mesocauda_DSZ011_Yunnan-China_{A._mesocauda}	0.117347	0.117949	0.141772	0.116694	0.160194	0.179747	0.179747	0.169713	0.179747	0.177215	0.171875	0.174684	0.142395	0.169713	0.167102	0.174684	0.171875	0.146048	0.174479	0.171875	0.171429	0.171429	0.169271	0.171429	0.142395	0.140777	0.142395	0.142395	0.140777	0.144013	0.142395	0.152104	0.144013	0.145631	0.142395	0.142395	0.142395	0.142395	0.142395	0.142395	0.142395	0.136709	0.146835	0.144304	0.148825	0.144304	0.136951	0.124783	0.133898
A._mesocauda_Dsz010_Yunnan-China_{A._mesocauda}	0.178998	0.179856	0.180095	0.150485	0.190939	0.199052	0.201422	0.192683	0.201422	0.199052	0.194647	0.196682	0.168285	0.192683	0.190244	0.196682	0.194647	0.170772	0.19708	0.194647	0.194175	0.194175	0.192214	0.194175	0.169903	0.166667	0.168285	0.168285	0.166667	0.169903	0.168285	0.173139	0.169903	0.169903	0.168285	0.168285	0.168285	0.169903	0.168285	0.168285	0.168285	0.201422	0.203431	0.199017	0.217073	0.206161	0.198068	0.169844	0.164725
A._mesocauda_Dsz049_Yunnan-China_{A._mesocauda}	0.126492	0.127098	0.14218	0.130435	0.187597	0.187204	0.187204	0.178049	0.187204	0.184834	0.182482	0.182464	0.162791	0.178049	0.17561	0.182464	0.180049	0.155993	0.182482	0.180049	0.179612	0.179612	0.177616	0.179612	0.16124	0.16124	0.162791	0.162791	0.16124	0.164341	0.162791	0.173643	0.164341	0.167442	0.162791	0.162791	0.162791	0.16124	0.162791	0.162791	0.162791	0.149289	0.156863	0.152334	0.163415	0.154028	0.144928	0.131716	0.138103
A._mesocauda_Dsz014_Yunnan-China_{A._mesocauda}	0.0948905	0.0948905	0.131387	0.109489	0.189781	0.163017	0.158151	0.156098	0.158151	0.158151	0.158151	0.158151	0.158151	0.156098	0.153659	0.158151	0.155718	0.158151	0.160584	0.155718	0.158151	0.158151	0.158151	0.158151	0.155718	0.158151	0.158151	0.158151	0.155718	0.160584	0.158151	0.16545	0.160584	0.163017	0.158151	0.158151	0.158151	0.155718	0.158151	0.158151	0.158151	0.126521	0.13602	0.128788	0.146341	0.124088	0.124088	0.12973	0.136709
A._mesocauda_Dsz013_Yunnan-China_{A._mesocauda}	0.0954654	0.0959233	0.132701	0.110248	0.168992	0.165877	0.165877	0.156098	0.165877	0.163507	0.160584	0.161137	0.134884	0.156098	0.153659	0.161137	0.158151	0.136289	0.160584	0.158151	0.157767	0.157767	0.155718	0.157767	0.133333	0.134884	0.134884	0.134884	0.133333	0.136434	0.134884	0.145736	0.136434	0.136434	0.134884	0.134884	0.134884	0.133333	0.134884	0.134884	0.134884	0.127962	0.137255	0.132678	0.146341	0.132701	0.123188	0.124783	0.131448
A._persimilis_JQ808425_Australia_{A._persimilis}	0.131265	0.134293	0.156398	0.149068	0.139535	0.137441	0.135071	0.129268	0.135071	0.132701	0.13382	0.130332	0.113178	0.129268	0.131707	0.130332	0.131387	0.1133	0.13382	0.131387	0.131068	0.131068	0.128954	0.131068	0.114729	0.114729	0.113178	0.114729	0.111628	0.113178	0.113178	0.106977	0.111628	0.113178	0.114729	0.113178	0.113178	0.114729	0.114729	0.113178	0.113178	0.151659	0.156863	0.149877	0.168293	0.156398	0.152174	0.157712	0.161398
A._pleuralis_JQ808427_Indonesia_{A._pleuralis}	0.124105	0.127098	0.146919	0.138199	0.194099	0.187204	0.184834	0.180488	0.184834	0.182464	0.184915	0.180095	0.159938	0.180488	0.178049	0.180095	0.182482	0.159278	0.182482	0.182482	0.182039	0.182039	0.180049	0.182039	0.158385	0.161491	0.161491	0.159938	0.158385	0.161491	0.159938	0.167702	0.159938	0.164596	0.159938	0.159938	0.161491	0.158385	0.159938	0.161491	0.161491	0.132701	0.139706	0.132678	0.153659	0.137441	0.135266	0.135182	0.126456
A._pleuralis_AB456707_Japan_{A._pleuralis}	0.114558	0.11271	0.161137	0.14441	0.2	0.196682	0.196682	0.190244	0.196682	0.194313	0.194647	0.189573	0.170543	0.190244	0.187805	0.189573	0.192214	0.16913	0.192214	0.192214	0.191748	0.191748	0.189781	0.191748	0.168992	0.172093	0.170543	0.170543	0.168992	0.168992	0.170543	0.176744	0.170543	0.172093	0.170543	0.170543	0.168992	0.168992	0.170543	0.168992	0.168992	0.156398	0.156863	0.152334	0.17561	0.158768	0.152174	0.147314	0.144759
A._rossica_AB920757_Japan_{A._rossica}	0.11086	0.112644	0.129808	0.146635	0.209135	0.185096	0.185096	0.180929	0.185096	0.182692	0.185366	0.177885	0.180288	0.180929	0.178484	0.177885	0.182927	0.182692	0.185366	0.182927	0.182482	0.182482	0.180488	0.182482	0.177885	0.180288	0.182692	0.182692	0.177885	0.180288	0.180288	0.173077	0.182692	0.182692	0.182692	0.180288	0.180288	0.177885	0.182692	0.180288	0.180288	0.119639	0.134328	0.129676	0.146699	0.121896	0.115909	0.122667	0.1275
A._rossica_AB920756_Japan_{A._rossica}	0.104308	0.106729	0.13835	0.143204	0.208738	0.18932	0.186893	0.185366	0.186893	0.186893	0.189781	0.184466	0.186893	0.185366	0.182927	0.184466	0.187348	0.18932	0.189781	0.187348	0.186893	0.186893	0.184915	0.186893	0.184466	0.186893	0.18932	0.18932	0.184466	0.186893	0.186893	0.182039	0.18932	0.18932	0.18932	0.186893	0.186893	0.184466	0.18932	0.186893	0.186893	0.11991	0.135678	0.130982	0.146341	0.117647	0.115385	0.123989	0.128788
A._rossica_AB456708_Japan_{A._rossica}	0.114558	0.11271	0.130332	0.15528	0.187597	0.180095	0.182464	0.17561	0.182464	0.180095	0.180049	0.175355	0.170543	0.17561	0.173171	0.175355	0.177616	0.16913	0.180049	0.177616	0.177184	0.177184	0.175182	0.177184	0.168992	0.172093	0.172093	0.172093	0.168992	0.170543	0.170543	0.164341	0.172093	0.170543	0.172093	0.170543	0.168992	0.168992	0.172093	0.168992	0.168992	0.125592	0.129902	0.127764	0.141463	0.127962	0.123188	0.129983	0.134775
A._rufescens_AB920763_Japan_{A._rufescens}	0.121495	0.119718	0.130332	0.108696	0.173643	0.180095	0.180095	0.170732	0.180095	0.177725	0.175182	0.172986	0.150388	0.170732	0.168293	0.172986	0.172749	0.152709	0.175182	0.172749	0.17233	0.17233	0.170316	0.17233	0.148837	0.148837	0.151938	0.151938	0.148837	0.148837	0.150388	0.155039	0.151938	0.151938	0.151938	0.150388	0.150388	0.148837	0.151938	0.150388	0.150388	0.132251	0.137255	0.135135	0.14878	0.134571	0.12766	0.126516	0.1198
A._rufescens_AB920771_Japan_{A._rufescens}	0.111359	0.114679	0.130332	0.106383	0.193853	0.175355	0.170616	0.165854	0.170616	0.168246	0.170316	0.163507	0.165485	0.165854	0.163415	0.163507	0.167883	0.167849	0.170316	0.167883	0.167476	0.167476	0.16545	0.167476	0.163121	0.165485	0.167849	0.167849	0.163121	0.163121	0.165485	0.163121	0.167849	0.165485	0.167849	0.165485	0.165485	0.163121	0.167849	0.165485	0.165485	0.119205	0.134804	0.130221	0.146341	0.121413	0.114607	0.133508	0.137592
A._rufescens_AB920762_Japan_{A._rufescens}	0.128079	0.126238	0.134474	0.113452	0.175041	0.183374	0.183374	0.173804	0.183374	0.180929	0.178392	0.176039	0.153971	0.173804	0.171285	0.176039	0.175879	0.154362	0.178392	0.175879	0.175439	0.175439	0.173367	0.175439	0.153971	0.15235	0.155592	0.155592	0.15235	0.15235	0.153971	0.157212	0.155592	0.153971	0.155592	0.153971	0.153971	0.153971	0.155592	0.153971	0.153971	0.134474	0.137255	0.135135	0.146096	0.139364	0.13217	0.126516	0.1198
A._rufescens_AB920758_Japan_{A._rufescens}	0.114155	0.114679	0.130332	0.111801	0.173643	0.170616	0.165877	0.158537	0.165877	0.163507	0.163017	0.158768	0.139535	0.158537	0.156098	0.158768	0.160584	0.141215	0.163017	0.160584	0.160194	0.160194	0.158151	0.160194	0.137984	0.137984	0.141085	0.141085	0.137984	0.137984	0.139535	0.142636	0.141085	0.137984	0.141085	0.139535	0.139535	0.137984	0.141085	0.139535	0.139535	0.124717	0.137255	0.132678	0.146341	0.126984	0.117783	0.12305	0.123128
A._rufescens_AB920759_Japan_{A._rufescens}	0.118252	0.118863	0.132653	0.114007	0.162602	0.17602	0.170918	0.163158	0.170918	0.168367	0.165354	0.163265	0.139837	0.163158	0.160526	0.163265	0.165354	0.141623	0.167979	0.165354	0.164921	0.164921	0.16273	0.164921	0.139837	0.138211	0.141463	0.141463	0.138211	0.138211	0.139837	0.141463	0.141463	0.136585	0.141463	0.139837	0.139837	0.139837	0.141463	0.139837	0.139837	0.130102	0.137755	0.132653	0.139474	0.135204	0.127604	0.121317	0.122658
A._tabida_AY935342_United_Kingdom_{A._tabida_Europe}	0.110837	0.111386	0.132029	0.119601	0.162791	0.158924	0.161369	0.153652	0.161369	0.158924	0.158291	0.156479	0.136213	0.153652	0.151134	0.156479	0.155779	0.137815	0.158291	0.155779	0.155388	0.155388	0.153266	0.155388	0.136213	0.134551	0.137874	0.137874	0.134551	0.134551	0.136213	0.142857	0.137874	0.136213	0.137874	0.136213	0.136213	0.136213	0.137874	0.136213	0.136213	0.117359	0.122549	0.120393	0.133501	0.124694	0.117207	0.109756	0.116861
A._tabida_JQ808428_France_{A._tabida_Europe}	0.107399	0.107914	0.127962	0.119565	0.163043	0.156398	0.158768	0.15122	0.158768	0.156398	0.155718	0.154028	0.136646	0.15122	0.14878	0.154028	0.153285	0.136289	0.155718	0.153285	0.152913	0.152913	0.150852	0.152913	0.135093	0.135093	0.138199	0.138199	0.135093	0.135093	0.136646	0.14441	0.138199	0.135093	0.138199	0.136646	0.135093	0.135093	0.138199	0.135093	0.135093	0.118483	0.120098	0.117936	0.134146	0.123223	0.115942	0.109185	0.116473
A._tabida_AB920766_Japan_{A._tabida_japan}	0.104408	0.104895	0.134146	0.109756	0.173171	0.165854	0.160976	0.160976	0.160976	0.160976	0.163415	0.160976	0.160976	0.160976	0.158537	0.160976	0.160976	0.163415	0.163415	0.160976	0.160976	0.160976	0.160976	0.160976	0.158537	0.160976	0.160976	0.163415	0.158537	0.163415	0.160976	0.165854	0.163415	0.160976	0.163415	0.160976	0.160976	0.158537	0.163415	0.160976	0.160976	0.12065	0.133838	0.126582	0.146341	0.118329	0.118329	0.124661	0.129442
A._tabida_AB920767_Japan_{A._tabida_japan}	0.11215	0.112676	0.132701	0.118012	0.16124	0.177725	0.177725	0.170732	0.177725	0.175355	0.175182	0.172986	0.156589	0.170732	0.168293	0.172986	0.172749	0.159278	0.175182	0.172749	0.17233	0.17233	0.170316	0.17233	0.155039	0.155039	0.156589	0.15814	0.155039	0.155039	0.156589	0.155039	0.15814	0.155039	0.15814	0.156589	0.155039	0.155039	0.15814	0.155039	0.155039	0.12529	0.132353	0.127764	0.146341	0.12993	0.12766	0.121317	0.121464
A._tabida_AB920768_Japan_{A._tabida_japan}	0.104167	0.104895	0.131707	0.104878	0.178049	0.170732	0.165854	0.165854	0.165854	0.165854	0.168293	0.165854	0.165854	0.165854	0.163415	0.165854	0.165854	0.168293	0.168293	0.165854	0.165854	0.165854	0.165854	0.165854	0.163415	0.165854	0.165854	0.168293	0.163415	0.168293	0.165854	0.163415	0.168293	0.165854	0.168293	0.165854	0.165854	0.163415	0.168293	0.165854	0.165854	0.12037	0.133838	0.126582	0.146341	0.118056	0.118056	0.127371	0.129442
A._tabida_AB456709_Japan_{A._tabida_japan}	0.112172	0.11271	0.130332	0.113354	0.16124	0.172986	0.172986	0.165854	0.172986	0.170616	0.170316	0.168246	0.153488	0.165854	0.163415	0.168246	0.167883	0.155993	0.170316	0.167883	0.167476	0.167476	0.16545	0.167476	0.151938	0.151938	0.153488	0.155039	0.151938	0.155039	0.153488	0.151938	0.155039	0.155039	0.155039	0.153488	0.151938	0.151938	0.155039	0.151938	0.151938	0.125592	0.129902	0.125307	0.143902	0.130332	0.123188	0.117851	0.1198
A._tabida_AB920764_Japan_{A._tabida_japan}	0.103926	0.104895	0.134146	0.107317	0.17561	0.168293	0.163415	0.163415	0.163415	0.163415	0.165854	0.163415	0.163415	0.163415	0.160976	0.163415	0.163415	0.165854	0.165854	0.163415	0.163415	0.163415	0.163415	0.163415	0.160976	0.163415	0.163415	0.165854	0.160976	0.165854	0.163415	0.163415	0.165854	0.163415	0.165854	0.163415	0.163415	0.160976	0.165854	0.163415	0.163415	0.122402	0.136364	0.129114	0.14878	0.120092	0.120092	0.127371	0.13198
A._tabida_AB920765_Japan_{A._tabida_japan}	0.107477	0.107981	0.132701	0.11646	0.16124	0.172986	0.172986	0.165854	0.172986	0.170616	0.170316	0.168246	0.153488	0.165854	0.163415	0.168246	0.167883	0.155993	0.170316	0.167883	0.167476	0.167476	0.16545	0.167476	0.151938	0.151938	0.153488	0.155039	0.151938	0.155039	0.153488	0.151938	0.155039	0.155039	0.155039	0.153488	0.151938	0.151938	0.155039	0.151938	0.151938	0.12529	0.132353	0.127764	0.146341	0.12993	0.122931	0.119584	0.121464
A._triangulata_Dsz062_Yunnan-China_{A._triangulata}	0.094431	0.0924574	0.15625	0.139194	0.203297	0.201923	0.204327	0.195545	0.204327	0.201923	0.2	0.197115	0.186813	0.195545	0.193069	0.197115	0.197531	0.186813	0.197531	0.197531	0.197044	0.197044	0.195062	0.197044	0.184982	0.186813	0.188645	0.186813	0.184982	0.186813	0.186813	0.184982	0.186813	0.188645	0.186813	0.186813	0.186813	0.184982	0.186813	0.186813	0.186813	0.15625	0.161765	0.157248	0.175743	0.161058	0.142157	0.138943	0.152985
A._sp_TK1_AB920769_Japan_{A._triangulata}	0.0757238	0.0779817	0.144893	0.123515	0.199525	0.19715	0.194774	0.190244	0.194774	0.192399	0.194647	0.187648	0.187648	0.190244	0.187805	0.187648	0.192214	0.190024	0.192214	0.192214	0.191748	0.191748	0.189781	0.191748	0.185273	0.187648	0.190024	0.190024	0.185273	0.187648	0.187648	0.178147	0.187648	0.190024	0.190024	0.187648	0.187648	0.185273	0.190024	0.187648	0.187648	0.13969	0.159705	0.150246	0.170732	0.141907	0.128378	0.136842	0.153086
A._sp._TK1_AB920761_Japan_{A._triangulata}	0.0862471	0.0843091	0.154028	0.145963	0.196899	0.196682	0.199052	0.190244	0.199052	0.196682	0.194647	0.191943	0.186047	0.190244	0.187805	0.191943	0.192214	0.183908	0.192214	0.192214	0.191748	0.191748	0.189781	0.191748	0.184496	0.186047	0.187597	0.187597	0.184496	0.186047	0.186047	0.178295	0.186047	0.186047	0.187597	0.186047	0.184496	0.184496	0.187597	0.184496	0.184496	0.150463	0.159314	0.154791	0.170732	0.152778	0.134434	0.149047	0.159734
A._unicolorata_Dsz055_Yunnan-China_{A._unicolorata}	0.114558	0.117506	0.137441	0.153727	0.195349	0.194313	0.189573	0.182927	0.189573	0.187204	0.187348	0.184834	0.172093	0.182927	0.180488	0.184834	0.184915	0.167488	0.187348	0.184915	0.184466	0.184466	0.182482	0.184466	0.170543	0.172093	0.172093	0.172093	0.170543	0.170543	0.172093	0.176744	0.173643	0.173643	0.172093	0.172093	0.170543	0.170543	0.172093	0.170543	0.170543	0.154028	0.154412	0.14742	0.160976	0.158768	0.154589	0.149047	0.154742
A._unicolorata_Dsz083_Yunnan-China_{A._unicolorata}	0.0957684	0.100917	0.125592	0.132701	0.203791	0.180095	0.170616	0.168293	0.170616	0.172986	0.172749	0.175355	0.177725	0.168293	0.165854	0.175355	0.170316	0.177725	0.170316	0.170316	0.17233	0.17233	0.170316	0.17233	0.175355	0.177725	0.177725	0.177725	0.175355	0.175355	0.177725	0.180095	0.180095	0.177725	0.177725	0.177725	0.177725	0.175355	0.177725	0.177725	0.177725	0.129237	0.159314	0.149877	0.158537	0.122881	0.132584	0.152231	0.155172
A._unicolorata_Dsz006_Yunnan-China_{A._unicolorata}	0.112172	0.115108	0.146919	0.149289	0.189573	0.177725	0.175355	0.178049	0.175355	0.172986	0.177616	0.177725	0.177725	0.178049	0.17561	0.177725	0.180049	0.177725	0.182482	0.180049	0.177184	0.177184	0.177616	0.177184	0.177725	0.177725	0.177725	0.177725	0.175355	0.180095	0.177725	0.184834	0.180095	0.182464	0.177725	0.177725	0.177725	0.177725	0.177725	0.177725	0.177725	0.149289	0.14951	0.140049	0.158537	0.14455	0.149758	0.144357	0.14532
A._unicolorata_Dsz053_Yunnan-China_{A._unicolorata}	0.0995146	0.101695	0.121065	0.128329	0.191283	0.169492	0.164649	0.165854	0.164649	0.164649	0.16545	0.169492	0.16707	0.165854	0.163415	0.169492	0.167883	0.16707	0.170316	0.167883	0.165049	0.165049	0.16545	0.165049	0.164649	0.16707	0.16707	0.16707	0.164649	0.164649	0.16707	0.171913	0.169492	0.16707	0.16707	0.16707	0.16707	0.164649	0.16707	0.16707	0.16707	0.138015	0.142857	0.135678	0.153659	0.130751	0.135593	0.139785	0.143577
Rhygoplitis_terminalis_AF102710	0.210784	0.210269	0.237164	0.234719	0.278729	0.271394	0.266504	0.263547	0.266504	0.266504	0.267813	0.261614	0.264059	0.263547	0.261084	0.261614	0.265356	0.266504	0.265356	0.265356	0.264706	0.264706	0.262899	0.264706	0.261614	0.264059	0.266504	0.266504	0.261614	0.264059	0.264059	0.254279	0.264059	0.261614	0.266504	0.264059	0.264059	0.261614	0.266504	0.264059	0.264059	0.224939	0.229798	0.222785	0.238916	0.224939	0.220049	0.208672	0.213198
Apanteles_canarsiae_AF102703	0.211196	0.211196	0.223919	0.226463	0.279898	0.26972	0.267176	0.267176	0.267176	0.267176	0.26972	0.267176	0.267176	0.267176	0.264631	0.267176	0.267176	0.267176	0.267176	0.267176	0.267176	0.267176	0.267176	0.267176	0.264631	0.267176	0.267176	0.267176	0.264631	0.26972	0.267176	0.264631	0.267176	0.272265	0.267176	0.267176	0.267176	0.264631	0.267176	0.267176	0.267176	0.229008	0.234211	0.229551	0.246819	0.226463	0.231552	0.226629	0.227513
[truncated: 41 more columns]

## Sheet: Caption
S1 Table. Uncorrected p-distance (number of base differences per site) between COI sequences of Asobara species.
