# Supplementary material for: Species Diversity in the Parasitoid Genus Asobara (Hymenoptera: Braconidae) from the Native Area of the Fruit Fly Pest Drosophila suzukii (Diptera: Drosophilidae)
Source: PLoS One. 2016 Feb 3;11(2):e0147382. doi: 10.1371/journal.pone.0147382 (PMC4739611; doi:10.1371/journal.pone.0147382)
Supplement: S2 Table — (XLS) [file pone.0147382.s002.xls]

## Sheet: S2 Table
S2 Table. Intraspecific uncorrected p-distances (number of base differences per site) from averaging over all COI sequence pairs within each Asobara species.
	p- distance	Standard Error
A. aff. leveri	0	0
A. brevicauda	n/c	n/c
A. citri	n/c	n/c
A. elongata	n/c	n/c
A. japonica	0.00606649	0.00100934
A. leveri	0.0210152	0.00387485
A. mesocauda	0.0325034	0.00393501
A. persimilis	n/c	n/c
A. pleuralis	0.0869565	0.0109034
A. rossica	0.022071	0.00584155
A. rufescens	0.0191382	0.00407201
A. tabida Europe	0.00166113	0.00161768
A. tabida Japan	0.005626	0.00203857
A. triangulata	0.0105476	0.00385934
A. unicolorata	0.0473685	0.00739046

## Sheet: Caption
S2 Table. Intraspecific uncorrected p-distances (number of base differences per site) from averaging over all COI sequence pairs within each Asobara species.
