# Supplementary material for: Species Diversity in the Parasitoid Genus Asobara (Hymenoptera: Braconidae) from the Native Area of the Fruit Fly Pest Drosophila suzukii (Diptera: Drosophilidae)
Source: PLoS One. 2016 Feb 3;11(2):e0147382. doi: 10.1371/journal.pone.0147382 (PMC4739611; doi:10.1371/journal.pone.0147382)
Supplement: S3 Table — Standard error estimates are shown above the diagonal. (XLS) [file pone.0147382.s003.xls]

## Sheet: S3 Table
S3 Table. Interspecific uncorrected p-distances (number of base differences per site) from averaging over all COI sequence pairs between Asobara species. Standard error estimates are shown above the diagonal.
A. aff. leveri		0.0159716	0.0150681	0.0187447	0.0183726	0.0148529	0.0145516	0.0163314	0.0144449	0.013614	0.0147469	0.0137788	0.0136358	0.0124493	0.0136437
A. brevicauda	0.130386		0.0157583	0.0184475	0.0171752	0.0155006	0.0153606	0.0173218	0.0157464	0.0149099	0.0157922	0.0154694	0.0153389	0.0169804	0.0148019
A. citri	0.118425	0.137441		0.0144184	0.0154229	0.0139975	0.0111855	0.0136858	0.0123767	0.0145306	0.0112563	0.0117395	0.0119911	0.0134468	0.0140848
A. elongata	0.19498	0.180095	0.180124		0.0121102	0.0164035	0.014274	0.0134035	0.0149476	0.0170549	0.0147466	0.0140988	0.0159871	0.0165699	0.0167961
A. japonica	0.184287	0.15474	0.171603	0.105422		0.0166468	0.0149501	0.0135072	0.0150691	0.0169719	0.0153276	0.0143821	0.0164054	0.0172121	0.0167581
A. leveri	0.130331	0.14252	0.129181	0.18389	0.160961		0.0140864	0.0163307	0.0136905	0.0145168	0.0142485	0.0135103	0.0142998	0.0151746	0.0145092
A. mesocauda	0.118334	0.145278	0.119793	0.174597	0.161972	0.144723		0.0133656	0.0124081	0.0144015	0.0101785	0.00945015	0.0096555	0.0136247	0.0130298
A. persimilis	0.132779	0.156398	0.149068	0.139535	0.122063	0.156449	0.156171		0.0134436	0.0147292	0.0135573	0.0130566	0.0147616	0.015653	0.0153163
A. pleuralis	0.119618	0.154028	0.141304	0.19705	0.175802	0.145874	0.149405	0.15671		0.0126623	0.0127055	0.0119248	0.0137273	0.0129711	0.0117607
A. rossica	0.110301	0.13283	0.148373	0.201823	0.180646	0.127361	0.161439	0.145259	0.128016		0.0146918	0.0144482	0.0151698	0.0143589	0.0136119
A. rufescens	0.118752	0.131625	0.110868	0.175756	0.15912	0.130705	0.0924928	0.150775	0.134707	0.150204		0.00907386	0.00930341	0.0132235	0.0139865
A. tabida Europe	0.109384	0.129996	0.119583	0.162917	0.14547	0.119751	0.0837867	0.141304	0.129586	0.145049	0.0655807		0.00913108	0.0128098	0.0134792
A. tabida Japan	0.107696	0.132622	0.11163	0.168425	0.16284	0.12749	0.0758093	0.155978	0.141053	0.146704	0.0602998	0.0588761		0.0131347	0.0139515
A. triangulata	0.0851917	0.151724	0.136224	0.199907	0.190178	0.150787	0.145887	0.164055	0.140728	0.130298	0.126582	0.126963	0.119716		0.0143698
A. unicolorata	0.107155	0.132754	0.141012	0.194999	0.174446	0.146475	0.139405	0.161201	0.123065	0.120904	0.140547	0.130022	0.132964	0.136276
	1	2	3	4	5	6	7	8	9	10	11	12	13	14	15

## Sheet: Caption
S3 Table. Interspecific uncorrected p-distances (number of base differences per site) from averaging over all COI sequence pairs between Asobara species. Standard error estimates are shown above the diagonal.
